# Supplementary material for: Identification of Early Warning Signals at the Critical Transition Point of Colorectal Cancer Based on Dynamic Network Analysis
Source: Front Bioeng Biotechnol. 2020 May 29;8:530. doi: 10.3389/fbioe.2020.00530 (PMC7272579; doi:10.3389/fbioe.2020.00530)
Supplement: TABLE S1 — Basic information of 28 CRC patients. [file Table_1.XLSX]

## Sheet: Sheet1
NO.	Patient ID	Stage	CMS	MSI/MSS	Specific-network interaction	Number of genes in the specific-network	Number of mutant genes	Seeds	modules_max	modules_min	The size of GC	The proportion of GC in the network(%)	The number of seed in GC	The proportion of seeds in GC to all seeds (%)	The number of driver genes in the GC
1	TCGA-A6-2685	2	CMS4	MSS	34269	8725	68	28	133	1	522	5.98281	25	89.2857	4
2	TCGA-A6-2682	4	CMS4	MSS	34167	8698	74	38	146	9	805	9.255	36	94.7368	14
3	TCGA-F4-6704	3	CMS4	MSS	34609	8824	82	42	90	3	762	8.63554	41	97.619	8
4	TCGA-A6-5667	3	CMS2	MSS	34240	8720	90	43	183	2	906	10.3899	40	93.0233	10
5	TCGA-A6-2680	2	CMS2	MSS	34361	8765	94	47	51	1	680	7.75813	45	95.7447	8
6	TCGA-A6-2684	1	CMS4	MSS	34417	8775	95	40	88	1	615	7.00855	32	80	6
7	TCGA-AA-3655	2	CMS3	MSS	34299	8730	104	56	75	1	917	10.504	49	87.5	12
8	TCGA-AZ-6603		CMS2	MSS	34490	8787	104	56	118	2	959	10.9139	55	98.2143	11
9	TCGA-A6-2671	4	CMS4	MSS	34384	8740	111	47	70	1	771	8.82151	44	93.617	8
10	TCGA-AA-3662	4	CMS2	MSS	34292	8739	113	59	147	1	970	11.0997	54	91.5254	11
11	TCGA-A6-2679	2	NOLBL	MSS	33969	8629	129	56	54	1	901	10.4415	54	96.4286	10
12	TCGA-AA-3489	2	CMS4	MSS	34524	8781	131	62	163	1	1091	12.4246	58	93.5484	14
13	TCGA-AA-3496	2	NOLBL	MSS	34337	8739	136	62	143	1	1055	12.0723	62	100	16
14	TCGA-A6-2675	2	CMS4	MSS	34336	8747	140	56	139	1	884	10.1063	49	87.5	8
15	TCGA-AA-3511	2	NOLBL	MSS	34335	8745	159	82	112	1	1254	14.3396	80	97.561	15
16	TCGA-AZ-6605	3	CMS4	MSS	34471	8778	169	97	61	1	1229	14.0009	93	95.8763	23
17	TCGA-A6-5659	1	CMS2	MSS	34511	8798	173	74	80	1	1168	13.2757	67	90.5405	9
18	TCGA-AA-3660	2	CMS2	MSS	34328	8724	173	74	92	1	1143	13.1018	70	94.5946	14
19	TCGA-AA-3712	3	CMS2	MSS	34428	8770	188	92	60	1	1258	14.3444	89	96.7391	15
20	TCGA-AZ-6600	4	CMS4	MSS	34465	8783	189	97	175	1	1518	17.2834	95	97.9381	14
21	TCGA-AA-3697	3	CMS2	MSS	34294	8734	268	118	75	1	1622	18.5711	111	94.0678	7
22	TCGA-AZ-6599	1	CMS3	MSS	34315	8721	406	200	193	1	2583	29.6182	195	97.5	22
23	TCGA-AA-3713	4	CMS1	MSI	34290	8717	1473	744	205	1	5162	59.2176	733	98.5215	81
24	TCGA-A6-5665	2	CMS1	MSI	34212	8724	2481	1250	192	1	6309	72.3177	1225	98	103
25	TCGA-AZ-6601	2	CMS1	MSI	34373	8748	2625	1330	205	1	6350	72.588	1309	98.4211	133
26	TCGA-AA-3663	2	CMS3	MSI	34232	8712	2658	1335	182	1	6427	73.7718	1308	97.9775	116
27	TCGA-A6-2686	2	NOLBL	MSI-H	34429	8792	2681	1347	193	1	6369	72.4409	1321	98.0698	135
28	TCGA-AZ-6598	2	CMS1	MSI	34370	8740	3101	1556	163	1	6632	75.881	1533	98.5219	119
