# Supplementary material for: Identification of Early Warning Signals at the Critical Transition Point of Colorectal Cancer Based on Dynamic Network Analysis
Source: Front Bioeng Biotechnol. 2020 May 29;8:530. doi: 10.3389/fbioe.2020.00530 (PMC7272579; doi:10.3389/fbioe.2020.00530)
Supplement: TABLE S4 — Candidate drug target genes of patients with the same CMS. [file Table_4.XLSX]

## Sheet: Sheet1
CMS	Candidate drug target genes	Related pathways	DNB_CMSi	Driver_CMSi
CMS1	AKT1;CALM1;CCND1;CCNE1;CDK2;MDM2;PXN;RELA	hsa05200;hsa05220;hsa05221;hsa05210;hsa05161;hsa05214;hsa04510;hsa04151;hsa05166;hsa05218;hsa05219;hsa05160;hsa05034;hsa04064;hsa04022	ABL1;AKT1;APPBP2;AR;ATF2;BAG1;CALCOCO1;CALM1;CALR;CARM1;CCND1;CCNE1;CDC25B;CDK2;CDX2;CEBPB;COPS6;CTNNB1;DBP;DCAF6;DCTN5;DDC;DTX1;EID2;ELK1;EPAS1;ESR1;ETV4;EZH2;FHL2;FOXA1;GABPA;GAK;GAPDH;GCC1;GSN;GTF2B;GTF2H1;HAND2;HDAC1;HDAC6;HERC1;HMGB1;HMGN1;HNRNPU;HOXA10;HOXB4;HOXB6;HOXB7;HOXB9;IARS;IRF2;IRF3;JMY;JUNB;KAT2B;KAT5;KPNA2;KRT18;MAD1L1;MAF;MBIP;MDM2;MDM4;MEF2A;MEF2C;MEF2D;MN1;MYBL2;MYC;NBN;NCOA1;N…	ANK3;AR;ATN1;B2M;BRCA2;CACNA1H;CARD10;CELSR2;COL1A2;COL6A3;CREBBP;CTNNB1;DMD;DNAJC6;DNTT;DPYSL4;DSCAM;DSP;EFEMP1;EP300;ERBB4;FBN1;FBN2;FBXW7;FLNC;FLT4;GOLGA3;GPR50;GRIN3A;GRM7;HCLS1;HIVEP1;HNRNPUL1;HSPG2;IGF2R;IGFALS;ITPR1;KCND2;KCNJ12;KIT;KRAS;LRP1;LZTR1;MLH1;MTOR;MUC16;NCOR1;NCOR2;NEB;NFASC;NOTCH1;OBSCN;OPRD1;PIK3CD;PLG;POLRMT;PRR14;PTPN11;RB1;RBMX;RELN;RUNX1T1;SCN3A;SCN5A;SMAD4;SMARCA4;SOS1;SP…
CMS2	PLCG1;PIK3R1;VAV1;VAV3	hsa05200;hsa04510	A2M;ABI3;ACAN;ACTA1;ACTB;AES;AHR;AKT1;ANP32A;APBB1;APOB;APOE;APP;APPBP2;CALR;CASP1;CCL7;CCNH;CD82;CDC25A;CDC25B;CDC42;CDC42BPG;CDC42SE1;CDK11B;CDK6;CLDN1;CSNK2A2;CTDSP2;CUBN;CXCL12;DAB2;DCAF6;DCN;DDC;DIAPH1;DLG1;DLG3;DLG4;DOCK2;DVL1;FHL2;FHOD1;FLNA;FOXA1;GAK;GNB2L1;GTF2F2;HDAC1;HGS;HSP90AA1;HSP90B1;IARS;IL1RAP;IQGAP1;ITGB1BP1;KAT5;KISS1;LDLR;LIMK1;MAGOH;MAP1B;MAP3K4;MAPK1;MAPK3;MAPK8IP2;MED1;MMP1…	ANK2;AR;COL6A3;DMD;DSCAM;FAT4;FLNC;KIT;LPA;LRP1B;LRP2;MAP1B;NFASC;RAC1;RYR1;SCN3A;SOX9;TP53;TUBGCP3
CMS3	PLCG1;MDM2;CALM3;MAP2K1;MAPK1;PLD1	hsa05214;hsa05200;hsa05223;hsa04012;hsa04020;hsa04720;hsa04722;hsa04150;hsa04666;hsa05220;hsa04730	ABCA1;AGTR1;ALCAM;ANXA7;AR;ATP5C1;BCL3;BRCA1;CACNA1S;CALM3;CAMK2A;CAV1;CDH1;CDX2;CEBPB;CENPJ;CLTA;CNOT3;CTNNB1;DAXX;DCN;EGF;EIF2B1;EPB41;EPHA2;EPS15;ESR1;ETS1;FKBP1A;FOXM1;FOXO4;GAB1;GAPDH;H3F3A;HMGA1;HNF1A;HOXA10;HOXB4;HOXD10;HSF1;ICAM1;IRF7;ITGA5;JDP2;KHDRBS1;KPNA2;KRT17;KRT7;MAFG;MAP2K1;MAP3K14;MAP4K1;MAPK1;MDM2;MECOM;MED25;N4BP2;NCK1;NCOA3;NFE2L2;NFIA;NFIC;NLK;NPAS2;NPAT;PAX5;PELP1;PITPNA;PLC…	ANK2;ANK3;ARAP1;ATM;BRCA2;CACNA1S;CD7;CLIC6;COL5A3;CREBBP;CTNNB1;CUBN;DMD;DUSP16;EGFR;EIF2AK1;EP400;EPHA1;EPHA7;FGFR2;FLNC;GRIN2A;GRM2;GSK3B;HCLS1;HIVEP3;HTT;IGF2R;IGSF9;JAG2;KCNJ12;KIDINS220;KLF1;KRAS;LRP1;LRP1B;LRP2;MAP1B;MEF2A;MKI67;MTOR;NCOR1;NCOR2;NEB;NEDD4;NF2;NLRP1;OBSCN;PCLO;PDGFRA;PIK3CA;PKD2;POLRMT;PRKCB;PRR14;PRRT2;PTEN;PTPRZ1;RASSF2;RICTOR;ROBO2;RXRG;RYR1;RYR2;SCN2A;SCN5A;SLIT2;SMARCA…
CMS4	TGFB1;SMAD3	hsa05210;hsa04068;hsa04390;hsa05166;hsa04520;hsa05212;hsa05220	ACP1;ACTN1;ACTN2;ACVR1B;AP2B1;APC;APOE;APP;ARL5B;ATF2;ATN1;AXIN1;BCL6;C19orf57;CALR;CAMK2G;CBY1;CD44;CD59;CD82;CDC73;CDH24;CDK5R1;CEBPB;CHEK1;COL4A1;COL4A4;CREBBP;CTCF;DAB2;DACH1;DCP1A;DCP1B;DNAJB2;DVL1;EEF1A1;EGFR;EIF2AK4;ENG;EP300;FBLN1;FBXO34;FSCN1;FSTL3;FURIN;FYN;GFI1;GRIN1;GRIN2D;GSK3B;HDAC1;HDGF;HIF1A;HMG20A;HOXA9;IL6ST;IQGAP1;JAK1;JAK2;JUNB;KAT5;KPNA1;LDB3;LEF1;LRPAP1;MACF1;MAGI3;MEF2A;MIT…	APC;CASP8;FLNC;GRIA2;NEB;NFASC;OSMR;PLG;PTEN;ROBO2;RUNX1T1;SAAL1;SCN3A;SMAD4;SNX1;SYNE1;TGFBR2;TRPS1;TTN
